# Supplementary material for: Exploring the Role of Community Pharmacists in Pain Management: Enablers and Challenges
Source: Pharmacy (Basel). 2024 Jul 18;12(4):111. doi: 10.3390/pharmacy12040111 (PMC11270416; doi:10.3390/pharmacy12040111)
Supplement: Supplementary file 1 [file pharmacy-12-00111-s001.zip]

Archive with 1 entries (1 files):
- pharmacy-3097970-supplementary.pdf
